# Supplementary material for: A Metabolic Change towards Fermentation Drives Cancer Cachexia in Myotubes
Source: Biomedicines. 2021 Jun 20;9(6):698. doi: 10.3390/biomedicines9060698 (PMC8234377; doi:10.3390/biomedicines9060698)
Supplement: Supplementary file 1 [file biomedicines-09-00698-s001.zip]

Archive with 1 entries (1 files):
- biomedicines-1256148-supplementary.pdf
